# Supplementary material for: Validation of the Metabolite Ergothioneine as a Forensic Marker in Bloodstains
Source: Molecules. 2022 Dec 14;27(24):8885. doi: 10.3390/molecules27248885 (PMC9786767; doi:10.3390/molecules27248885)
Supplement: Supplementary file 1 [file molecules-27-08885-s001.zip]

Archive with 1 entries (1 files):
- molecules-2045573-supplementary.pdf
